# Supplementary material for: Three-dimensional photographic analysis of the face in European adults from southern Spain with normal occlusion: reference anthropometric measurements
Source: BMC Oral Health. 2019 Aug 28;19:196. doi: 10.1186/s12903-019-0898-y (PMC6714104; doi:10.1186/s12903-019-0898-y)
Supplement: Supplementary file 1 — Variables data generated or analyzed during this study. (XLSX 51 kb) [file 12903_2019_898_MOESM1_ESM.xlsx]

## Sheet: Hoja1
N-Prn	Li-B	B-Pg	Pg-Me	N-Me	N-Sn	Sn-Me	Ls-Li	Li-Me	EnR-EnL	ExR-ExL	OrR-OrL	AlR-AlL	SbAlR-SbAlL	CphR-CphL	ChR-ChL	Tr R-TrL	GoR- GoL	ZyR- ZyL	GoR-Me	GoL-Me	G-N-Prn	N-Prn-Pg	ZyR-Prn-ZyL	ChR-Ls-ChL	GoR-Pg-GoL	N-Sn/GoR-GoL	Sn-Me/GoR-GoL	N-Me/GoR-GoL	N-Me/ZyR-ZyL	EnR-EnL/AlR-AlL	Ls-Li/ChR-ChL	Li-Me/GoR-Me	Li-Me/GoL-Me	N-Sn/Sn-Me	N-Sn/ZyR-ZyL	ChR-ChL/EnR-EnL	GoR-GoL/ExR-ExL
48.9	20.4	5.4	13.6	112.4	65.6	64.7	19.7	47.8	35.6	89.7	82.9	39.6	22.4	11.6	53.7	132.2	111.6	113.1	120.7	132.2	30 .2	33 .7	42 .7	33 .2	55 .3	0.587814	0.579749	1.00717	0.993811	0.89899	0.366853	0.396023	0.361573	1.01391	0.580018	1.50843	1.24415
52.8	23.7	3.7	14.2	100	61.4	52.4	17.6	44.6	40.4	99.7	82.9	38.6	31.5	14.9	59.5	145.8	121.6	120.2	126	126.4	31 .6	30 .5	45 .3	38 .5	52 .3	0.504934	0.430921	0.822368	0.831947	1.04663	0.295798	0.353968	0.352848	1.17176	0.510815	1.47277	1.21966
54.5	20.2	5.3	17.9	131.1	61.6	71.7	12.8	45.6	34.2	89.4	77.8	31.3	21	8.9	54.9	132.4	118.7	117.9	90.7	94.6	30 .1	23 .4	46 .8	35 .0	52 .6	0.518955	0.604044	1.10447	1.11196	1.09265	0.233151	0.502756	0.48203	0.859135	0.522477	1.60526	1.32774
49.1	24.1	6.2	14.2	119.7	53	69.9	8.4	45	31.7	89.2	75.4	35.8	26.5	11.6	55.6	135.6	115.9	113.3	85.1	91	30 .1	30 .1	40 .5	36 .3	51 .3	0.457291	0.603106	1.03279	1.05649	0.885475	0.151079	0.52879	0.494505	0.758226	0.467785	1.75394	1.29933
46.9	22.7	6	11.3	112.8	52.6	61.1	14.3	35	29.1	85	65.5	32.2	31.3	8.6	50.3	133	125.3	110.7	116.4	108.9	33 .2	26 .9	41 .9	38 .5	51 .9	0.419792	0.48763	0.900239	1.01897	0.903727	0.284294	0.300687	0.321396	0.860884	0.475158	1.72852	1.47412
35.1	24.1	3	14.3	123.1	46.9	79	22.2	40.1	38.8	95.6	80.9	38.5	32.7	11.4	46.7	139.6	117.4	119	91.7	86	30 .7	33 .7	41 .2	40 .4	47 .3	0.399489	0.672913	1.04855	1.03445	1.00779	0.475375	0.437296	0.466279	0.593671	0.394118	1.20361	1.22803
43.5	16.4	6.9	15	122.4	56	69	13.3	40.5	30.4	84.4	71.6	32.4	24.5	7.7	46.5	123	105.2	106.4	81.1	82.6	33 .4	29 .6	39 .3	43 .0	53 .1	0.532319	0.655894	1.1635	1.15038	0.938272	0.286022	0.499383	0.490315	0.811594	0.526316	1.52961	1.24645
48.8	25.6	12.8	13.3	126.6	56	72.5	11.1	44.5	37.2	94.2	77.5	37.4	35.6	11.9	57.2	133.8	123.5	127.4	106.1	107.7	30 .3	30 .0	43 .8	33 .9	60 .2	0.453441	0.587045	1.0251	0.993721	0.994652	0.194056	0.419416	0.413185	0.772414	0.43956	1.53763	1.31104
47.9	18.4	4.8	10.7	118.9	55.6	64.8	10.7	35.8	34.3	89.2	72.9	32.1	14.5	12.2	51.3	128.1	107.4	110.9	90.2	88.8	24 .8	25 .2	45 .4	39.2	53 .1	0.517691	0.603352	1.10708	1.07214	1.06854	0.208577	0.396896	0.403153	0.858025	0.501353	1.49563	1.20404
45.4	16.4	5.8	14	118.4	56.2	65	13.4	37.7	31.9	89.3	73.3	33.5	24.7	13.3	49	136.7	115.1	118	83.8	88.6	23.9	30 .8	39 .7	36.9	50 .7	0.488271	0.564726	1.02867	1.00339	0.952239	0.273469	0.449881	0.425508	0.864615	0.476271	1.53605	1.28891
48.9	17.2	6	11.4	121.7	57.9	66.9	12.5	37.1	35.3	88.1	81.3	31.5	20.7	9.6	47.6	138.9	107.7	110.1	85.1	80.3	28 .2	37 .7	43 .6	33 .6	48 .7	0.537604	0.62117	1.12999	1.10536	1.12063	0.262605	0.435958	0.462017	0.865471	0.525886	1.34844	1.22247
54.3	25.1	5	13.8	132.9	62.5	73.1	8.6	45.2	39.7	93.2	85.3	42.6	34.4	14.9	59	143.2	125.9	120.2	104	104.6	30 .6	26 .0	42 .1	30 .2	54 .4	0.496426	0.58062	1.0556	1.10566	0.931925	0.145763	0.434615	0.432122	0.854993	0.519967	1.48615	1.35086
49.1	15.9	9.2	10.9	124	58.9	67.2	11.3	38.3	22.9	91.3	72.9	34.7	15.3	4.5	45.3	131.8	113.7	112.8	85.9	86.8	26 .5	25 .5	44 .5	42 .5	49 .6	0.51803	0.591029	1.09059	1.09929	0.659942	0.249448	0.445867	0.441244	0.876488	0.522163	1.97817	1.24535
44.6	24.8	6.5	10	126.6	56.8	73.5	10.2	45.1	31.3	84.5	79.1	33.9	16.9	9.4	42.2	133.7	105.9	112.3	71.2	79.3	32 .2	36 .1	40 .2	33 .8	50 .2	0.536355	0.694051	1.19547	1.12734	0.923304	0.241706	0.633427	0.568726	0.772789	0.505788	1.34824	1.25325
49.4	21.3	9.4	11.2	124.4	59.4	69	13.6	42.2	23.8	81.3	74.2	35	23.1	9.5	51.8	125.9	106.1	116.6	83.5	85.6	33 .1	31 .3	43 .4	38 .8	54 .9	0.559849	0.65033	1.17248	1.0669	0.68	0.262548	0.505389	0.492991	0.86087	0.509434	2.17647	1.30504
40.5	22.6	3.7	8.4	118.5	50.3	71.5	21.1	38.5	36.3	91.5	79.9	40.6	25.9	13.6	56.2	141.4	117.3	117.9	86.1	90.3	22 .1	38 .1	46 .4	37.8	50 .3	0.428815	0.609548	1.01023	1.00509	0.894089	0.375445	0.447154	0.426357	0.703497	0.426633	1.54821	1.28197
49	17	1.7	11.1	116.9	56.3	62.3	12.9	33.2	30.7	89.2	74.1	32.5	21.9	8.6	47.5	128.4	112.8	103	95.1	94.1	24 .9	27 .3	43 .9	34 .7	55 .3	0.499113	0.552305	1.03635	1.13495	0.944615	0.271579	0.349106	0.352816	0.903692	0.546602	1.54723	1.26457
47.5	15.9	6.9	12.4	118.1	58.1	61.4	9	36.6	29.6	86.7	70.4	32.6	17.7	8.8	44.2	123.8	102.5	112.8	80.3	85.8	24 .6	27 .7	45 .1	41 .4	56 .4	0.566829	0.599024	1.1522	1.04699	0.907975	0.20362	0.455791	0.426573	0.946254	0.515071	1.49324	1.18224
48.7	18.5	6.7	12.5	120.5	55.5	68.9	12.6	42.3	32.7	83.8	68.2	29.2	16.4	10.6	49.6	121	101.4	105.9	73.6	73.7	23 .4	31 .3	39 .6	42.1	47 .2	0.547337	0.679487	1.18836	1.13787	1.11986	0.254032	0.574728	0.573948	0.805515	0.524079	1.51682	1.21002
55.2	15.8	5.8	10.7	116.5	60.6	58.8	7.5	34.6	35.3	85.9	68.4	30.5	18.3	8.5	48.8	127	103.3	112.7	80.1	86.4	17 .5	28 .6	39 .6	32 .4	41 .3	0.586641	0.569216	1.12778	1.03372	1.15738	0.153689	0.43196	0.400463	1.03061	0.537711	1.38244	1.20256
46.4	22.2	2.1	13.1	116.3	54.1	65	9.4	35.9	31.1	85.6	75.9	34	24.9	7.3	46.6	122.4	111.5	110.6	90.8	87.8	30 .4	28 .4	38 .4	31 .8	50 .8	0.485202	0.58296	1.04305	1.05154	0.914706	0.201717	0.395374	0.408884	0.832308	0.48915	1.49839	1.30257
44.9	20.6	4.8	8	116.2	53	64.3	10	32.2	31.8	88.9	76.4	34	24.5	8.1	46.6	130.1	106.2	111.2	77.7	83.2	30 .1	28 .0	39 .3	35 .0	51 .1	0.499058	0.605461	1.09416	1.04496	0.935294	0.214592	0.414414	0.387019	0.824261	0.476619	1.46541	1.1946
44.2	21.9	6.3	6.8	112.6	53.8	63.6	9.9	34.6	34	89.1	74	31.9	24	9.5	49.5	129.9	111	112.7	85.2	84.9	27 .6	32 .7	45 .7	36 .6	49 .9	0.484685	0.572973	1.01441	0.999113	1.06583	0.2	0.406103	0.407538	0.845912	0.477374	1.45588	1.24579
49.5	24.7	7.5	11.2	125.6	55.1	73.8	14.8	41.6	34.1	90.3	87.5	32.8	27.1	8.4	50.8	132.4	111.8	115.5	97.5	92.9	24 .6	30 .2	44 .1	35 .9	53 .4	0.492844	0.660107	1.12343	1.08745	1.03963	0.291339	0.426667	0.447793	0.746612	0.477056	1.48974	1.2381
49.6	16.8	3.5	10.4	121.3	57.8	66.4	13.5	37.4	31.4	84.5	70	28.7	16.4	6.5	42.3	121	87.8	108.5	74.9	76.7	23 .0	28 .5	45 .4	36 .8	51 .8	0.658314	0.756264	1.38155	1.11797	1.09408	0.319149	0.499332	0.487614	0.870482	0.532719	1.34713	1.03905
50	20.6	6.4	8.3	123.7	58.8	69.3	13.4	38	35.2	88.7	73.4	33.6	23.8	8.9	53.5	125.6	103.4	116.1	85.6	84.1	15 .4	30 .9	43 .9	32 .8	53 .3	0.568665	0.670213	1.19632	1.06546	1.04762	0.250467	0.443925	0.451843	0.848485	0.50646	1.51989	1.16573
44.9	19.7	2.1	14.1	117.7	54.9	65.8	14.9	37	34.4	92.5	74.9	30.5	22.4	11.5	43.6	123.2	110.5	107.6	82.1	83.3	28 .3	29 .9	45 .0	35 .3	47 .8	0.496833	0.595475	1.06516	1.09387	1.12787	0.341743	0.45067	0.444178	0.834347	0.510223	1.26744	1.19459
50.5	16.1	4	10.7	118.6	58.1	64.4	12.2	34.9	31.3	84.4	73.8	31.9	21.3	8.3	42.8	128.1	114.8	115.9	82.1	82.1	21 .9	29 .6	44 .1	37 .6	52 .9	0.506098	0.560976	1.0331	1.0233	0.981191	0.285047	0.425091	0.425091	0.902174	0.501294	1.36741	1.36019
45.3	20.6	4.7	10.6	116.3	53.6	65.5	15.1	35.9	33.5	86.8	75.6	32.6	27.3	8.8	48.8	131.6	114	117.6	83.1	87	31 .7	27 .0	43 .1	36 .5	48 .2	0.470175	0.574561	1.02018	0.988946	1.02761	0.309426	0.43201	0.412644	0.818321	0.455782	1.45672	1.31336
48.7	15.9	4.4	12.6	126.5	62.4	65	12.9	36	33	81.2	66.2	26.7	15	9.2	36.8	124.3	109.3	109.3	86.2	88.7	17 .8	19 .6	36	33 .3	51 .5	0.570906	0.594694	1.15737	1.15737	1.23596	0.350543	0.417633	0.405862	0.96	0.570906	1.11515	1.34606
46.5	19	4.4	10.7	112.8	54.1	60.3	10.9	34	35.7	89.3	68.7	28.8	19.5	8.3	46.7	122.4	100	108.2	80.6	73.2	17 .4	24 .5	39 .5	33 .2	43 .3	0.541	0.603	1.128	1.04251	1.23958	0.233405	0.421836	0.464481	0.897181	0.5	1.30812	1.11982
44.2	16.7	9.2	9.3	118.6	55.5	64.8	17.5	37.1	29.2	86.1	72.4	29.9	19.6	11.8	47.4	127.1	106.9	108.4	82.8	79.6	26 .1	26 .7	37 .7	40 .8	45 .0	0.519177	0.606174	1.10945	1.0941	0.976589	0.369198	0.448068	0.46608	0.856481	0.511993	1.62329	1.24158
49.8	31.3	6.6	9.4	117.5	58.5	60.8	12.9	35.4	33.5	90.3	64.1	28.3	17.2	13.2	48.2	140.2	113.5	114.9	88.3	89.7	27 .8	29 .9	42 .3	29 .5	50 .1	0.515419	0.535683	1.03524	1.02263	1.18375	0.267635	0.400906	0.394649	0.962171	0.509138	1.43881	1.25692
49.8	27.7	6.3	8.4	123.3	55.9	70.1	15.5	39.9	31.4	84.6	69.9	33.5	25.6	9.2	49.8	128.2	100.7	117.8	90.8	92.2	24 .5	26 .3	46 .5	34 .1	57 .5	0.555114	0.696127	1.22443	1.04669	0.937313	0.311245	0.439427	0.432755	0.797432	0.474533	1.58599	1.19031
47.6	17.5	5.8	13.9	116.7	53.5	64.6	12.7	36	30.3	81	65.5	29.2	19.1	7.6	43.2	121.2	97.6	100.4	77.2	71.4	28 .7	25 .8	41 .9	33 .0	45 .4	0.548156	0.661885	1.1957	1.16235	1.03767	0.293981	0.466321	0.504202	0.828173	0.532869	1.42574	1.20494
48.1	21	4.8	9.8	117.8	53.9	65.7	12.8	37.5	31.2	77.6	66.1	28.4	17.1	13.2	44.3	116.4	107.1	102.3	76.5	76.2	25 .3	25 .7	39 .0	39 .2	45 .9	0.503268	0.613445	1.09991	1.15152	1.09859	0.288939	0.490196	0.492126	0.820396	0.526882	1.41987	1.38015
48.9	16.4	3.7	13.6	122.1	57.7	68.8	13.7	40.7	31.1	89.3	73	29.8	14.7	7.9	40.3	130.6	107.8	104.9	76.1	74.6	20 .6	32	39 .8	42 .1	46	0.53525	0.638219	1.13265	1.16397	1.04362	0.33995	0.534823	0.545576	0.838663	0.550048	1.29582	1.20717
45.2	15.4	5.7	19.2	119.3	53.5	70.8	8	42.3	27.4	84	66.6	27.5	12.8	6.9	48.5	129.9	105.5	101.5	86.4	86.1	25 .6	30 .6	40 .2	31 .2	55 .7	0.507109	0.67109	1.13081	1.17537	0.996364	0.164948	0.489583	0.491289	0.75565	0.527094	1.77007	1.25595
52.9	16.8	7.2	10.5	121.1	60.3	64.4	10.4	41.4	32.1	83.9	68.4	31.4	19	10.7	51	121.9	94.4	107.3	70.4	75.3	17 .8	31 .4	42 .6	35 .4	52 .9	0.638771	0.682203	1.28284	1.12861	1.02229	0.203922	0.588068	0.549801	0.936335	0.561976	1.58879	1.12515
50	19	5.6	12.3	116.5	57.5	61.8	9.3	37.8	26.1	86.1	70.8	28.2	21.6	9.3	51.6	134.1	114.1	113.2	91.1	88.5	23 .1	25 .1	37 .7	34 .1	50 .5	0.503944	0.54163	1.02103	1.02915	0.925532	0.180233	0.414929	0.427119	0.930421	0.507951	1.97701	1.3252
44	14	8	11.8	108.4	50.6	63.2	7.6	37.2	26	86.4	70.6	30.1	18.9	8.4	45.8	126.7	104.9	104.7	74.8	79.7	23 .3	36 .6	43 .3	38	41 .9	0.482364	0.602479	1.03337	1.03534	0.863787	0.165939	0.497326	0.46675	0.800633	0.483286	1.76154	1.21412
52	18.4	6.5	9.3	122.5	62.5	60.8	9.4	33.9	32.6	90.7	70.1	32.1	18.7	9.3	46.8	127.1	105.9	108.9	81.7	91.6	22 .3	23 .1	40 .5	34 .5	56 .5	0.590179	0.574127	1.15675	1.12489	1.01558	0.200855	0.414933	0.370087	1.02796	0.573921	1.43558	1.16759
44.1	24.6	6.8	10.5	120.7	53.4	69.5	13.2	44.7	31.3	86.3	72.8	31.4	16.7	7.2	49.8	137.7	122.9	116.9	99.3	93.9	24 .9	29 .4	40 .7	37 .4	49 .1	0.4345	0.5655	0.982099	1.03251	0.996815	0.26506	0.450151	0.476038	0.768345	0.456801	1.59105	1.4241
41.8	22.5	6.1	20.4	124.6	52.1	77.2	12	49.2	33.1	87.4	80	32.2	23	8.7	48.4	129.7	111.8	116.5	92.6	90.8	23 .7	31 .1	41 .1	30 .6	55	0.466011	0.690519	1.11449	1.06953	1.02795	0.247934	0.531317	0.54185	0.67487	0.44721	1.46224	1.27918
48.3	15.1	7.5	16.1	127.5	59.6	69.7	8.4	40.9	29.3	89.9	72.9	35.4	23.1	14.8	54.1	150.3	128.1	116.8	94.9	96.6	24 .9	28 .4	39 .8	32 .9	48 .3	0.465262	0.544106	0.995316	1.09161	0.827684	0.155268	0.43098	0.423395	0.855093	0.510274	1.84642	1.42492
44.8	18.1	5.8	15.5	122.3	55.5	68.7	12.8	40.1	36.8	89.2	71.7	30.6	12.8	7.4	48.1	133.2	105.2	112.3	80.4	80.2	16 .7	25 .2	41 .5	38 .2	51 .1	0.527567	0.653042	1.16255	1.08905	1.20261	0.266112	0.498756	0.5	0.80786	0.494212	1.30707	1.17937
44.8	21	6.5	15.1	126.9	55.3	74.2	10.5	44.8	28.6	86.7	73.8	31.4	18.7	8.6	46.6	128.9	102.7	117.6	70.1	73.4	27 .3	29 .7	40 .2	31 .8	46 .3	0.538462	0.722493	1.23564	1.07908	0.910828	0.225322	0.639087	0.610354	0.745283	0.470238	1.62937	1.18454
45.6	20.8	7.4	12.5	119.5	56.3	65.3	9.4	37.8	26.4	87.2	70.7	29.7	17.5	9.6	46.7	126.3	104.8	115.3	78.3	80.5	24 .5	26 .9	43 .8	35 .0	47 .3	0.537214	0.623092	1.14027	1.03643	0.888889	0.201285	0.482759	0.469565	0.862175	0.488291	1.76894	1.20183
49.3	19.6	5	12.5	118.2	58.1	64.3	12.2	37	30.9	82.3	80.2	32.8	22.6	12.9	52.8	135.2	112.4	110.7	86.4	81.5	24 .6	30 .4	42 .7	31 .3	47 .6	0.516904	0.572064	1.0516	1.06775	0.942073	0.231061	0.428241	0.453988	0.903577	0.524842	1.70874	1.36574
48.9	18.7	6.5	14.6	123.6	54.2	61.4	13.6	36.7	26.7	89.9	70.4	35.6	22.4	9.5	48.9	128.9	113.6	111.4	87.6	90.7	25 .3	33 .7	44 .1	35 .9	47 .6	0.477113	0.540493	1.08803	1.10952	0.75	0.278119	0.41895	0.404631	0.882736	0.486535	1.83146	1.26363
60.5	17.1	6.7	11.5	104.1	65.1	41.6	11.1	15.5	26.1	87.3	76.9	34.9	19.2	8.9	49.4	132.8	115.8	109.3	88.6	88.8	16 .1	25 .5	43 .8	36 .9	50 .4	0.562176	0.35924	0.898964	0.952425	0.747851	0.224696	0.174944	0.17455	1.5649	0.595608	1.89272	1.32646
45.8	15.6	3.1	2.4	107.1	53.8	55.7	8.5	24.8	29.3	100.5	78.9	36.8	15.7	7.4	48.4	139.1	112.9	115.2	86.5	82.1	35 .1	35 .3	44 .4	30 .9	45 .4	0.476528	0.493357	0.948627	0.929687	0.796196	0.17562	0.286705	0.302071	0.965889	0.467014	1.65188	1.12338
49.4	16	9	14.8	127.7	58	72	10.8	42.7	32.2	90.1	75.8	35.4	21	12.1	54.8	139.1	110.3	107.1	95	90.2	20 .4	28 .9	46	34 .7	53 .7	0.525839	0.652765	1.15775	1.19234	0.909605	0.19708	0.449474	0.473392	0.805556	0.54155	1.70186	1.2242
49.7	19.5	8.6	15.6	122.5	53.4	69.3	14.5	38.8	34.6	87.8	69.7	36.7	23.5	10.5	50.3	130.6	108.9	110.4	89.7	80.6	27 .6	30 .4	45 .7	34 .7	47 .6	0.490358	0.636364	1.12489	1.1096	0.942779	0.28827	0.432553	0.48139	0.770563	0.483696	1.45376	1.24032
47.3	17.3	7.8	12.9	120.4	58.9	60.1	10.1	40.6	32.1	98.6	69.8	40.5	22.1	11.2	56.7	127.9	104.6	113.4	79.8	87.4	27 .6	32 .7	46 .5	34 .7	48 .2	0.563098	0.57457	1.15105	1.06173	0.792593	0.178131	0.508772	0.464531	0.980033	0.5194	1.76636	1.06085
48.7	18.9	7.4	16.7	119.1	57.2	68.9	12.6	40.3	30.4	86.7	72.4	39.4	20.9	9.4	47.2	138.4	110.2	109.5	78.9	81.5	28 .2	33 .7	45 .4	36 .8	48 .7	0.519056	0.625227	1.08076	1.08767	0.771574	0.266949	0.510773	0.494479	0.830189	0.522374	1.55263	1.27105
47.3	19.4	6.7	16.1	125.3	54.6	74.5	13.4	39.4	29.7	89.9	74.5	36.7	18.9	8.5	46.8	134.6	107.3	110.3	87.4	88.5	27 .8	32 .7	44 .1	35 .8	45 .4	0.508854	0.694315	1.16775	1.13599	0.809264	0.286325	0.450801	0.445198	0.732886	0.495014	1.57576	1.19355
49.2	19.4	7.2	15.8	129.9	53.1	67.8	14.2	38.6	30.2	87.6	72.1	41.4	19.5	8.7	45.7	140.2	110.3	114.6	91.3	90.7	28 .7	30 .2	45 .7	33 .6	47 .8	0.481414	0.614687	1.1777	1.13351	0.729469	0.310722	0.422782	0.425579	0.783186	0.463351	1.51325	1.25913
46.4	20.2	9.4	14.9	122.4	57.8	70.5	11.2	34.6	33.5	89.9	73.5	39.8	18.9	12.3	47.1	124.6	111.1	115.8	97.7	78.6	28 .2	30 .0	42 .7	33 .0	45 .0	0.520252	0.634563	1.10171	1.05699	0.841709	0.237792	0.354145	0.440204	0.819858	0.499136	1.40597	1.23582
44.4	10.6	10.2	7.8	107.6	51.9	57.2	14.4	29	28.5	81.3	62.8	27.5	19.9	11.1	44.8	117.2	90.3	105.3	66.2	65.9	25 .4	29 .6	49 .0	42 .6	51 .2	0.574751	0.633444	1.19158	1.02184	1.03636	0.321429	0.438066	0.440061	0.907343	0.492877	1.57193	1.1107
41.2	14.5	10.2	13.6	109.2	48.8	62.8	11.4	36.9	29.8	85.3	73.6	29.5	22.4	11.7	50	123.4	104.5	117	75.3	74.9	28 .5	31 .6	42 .0	37 .7	51 .8	0.466986	0.600957	1.04498	0.933333	1.01017	0.228	0.49004	0.492657	0.77707	0.417094	1.67785	1.22509
49.6	18.6	10.7	15.9	128.1	58.2	73.1	11.2	37.7	36.6	93.1	82	38	26.6	11.4	53.1	137.5	106.9	134.3	83.9	80.7	27 .6	30 .8	43 .0	33 .8	48 .6	0.544434	0.683817	1.19832	0.953835	0.963158	0.210923	0.449344	0.467162	0.79617	0.433358	1.45082	1.14823
47.7	12.8	10.6	22.9	127.4	56.2	77.8	14	47	36	91	75.4	33.4	26.8	11.4	53.4	134.2	104.6	128.6	81.7	79.4	37 .6	29 .6	49 .5	39 .4	51 .3	0.537285	0.743786	1.21797	0.990669	1.07784	0.262172	0.575275	0.59194	0.722365	0.437014	1.48333	1.14945
48	16.9	15.8	13.2	122.5	53.2	72.9	14.4	39.3	37.7	92.7	75	33.8	24.1	10.6	52.6	132.7	98.3	124.9	75.8	75.9	26 .7	31 .3	50 .5	37 .6	46 .8	0.5412	0.741607	1.24619	0.980785	1.11538	0.273764	0.51847	0.517787	0.729767	0.425941	1.39523	1.06041
52.8	9.1	16.8	10.5	117.4	60.3	58.8	12.9	36.8	35.7	87	67.9	34.8	22.7	10.1	50.8	142.7	110.5	127.4	81.9	82.4	27 .4	26 .2	48	36 .7	59 .4	0.545701	0.532127	1.06244	0.921507	1.02586	0.253937	0.449328	0.446602	1.02551	0.473312	1.42297	1.27011
50.6	10	10.2	15.7	96.3	53.8	44.6	11.2	13.1	30.2	84.2	77.9	33.3	24.4	16	51.4	143.4	114.7	123.9	82.4	83.9	21 .2	27 .2	47 .0	28 .5	54 .9	0.46905	0.38884	0.839582	0.77724	0.906907	0.217899	0.158981	0.156138	1.20628	0.434221	1.70199	1.36223
44.2	12.7	11.7	14.9	112.2	50.6	66.5	9.4	41.2	35	89.7	71.7	28.9	20	8	48.9	135.7	96.8	126	71.1	72.3	28 .5	33 .6	46 .7	35 .8	51 .3	0.522727	0.686983	1.15909	0.890476	1.21107	0.192229	0.579466	0.569848	0.760902	0.401587	1.39714	1.07915
49.3	9.3	10.2	17.1	128.4	53.8	75.9	15.7	43.2	37.1	98.7	88	37.6	18.7	17	50.8	143.7	106.5	133.9	80	81.3	21	30.2	47 .8	35 .6	47 .0	0.505164	0.712676	1.20563	0.958925	0.986702	0.309055	0.54	0.531365	0.708827	0.401792	1.36927	1.07903
42.9	10.6	12	10.5	108.1	51.4	58.7	11.6	37.4	36.1	85.8	77.6	32.4	19.9	9	51.4	131.4	104.3	120.4	71.3	73.1	34 .5	27 .4	44 .8	38 .3	51 .6	0.492809	0.5628	1.03643	0.897841	1.1142	0.225681	0.524544	0.511628	0.875639	0.42691	1.42382	1.21562
48.7	10.6	10.4	13.3	113.6	55.2	60.6	12.8	30.7	31.4	88.4	76.2	37.1	19.6	11.8	47.7	133.1	118.9	130	99.3	98.2	30 .5	33	52 .6	40 .4	51 .3	0.464256	0.509672	0.955425	0.873846	0.846361	0.268344	0.309164	0.312627	0.910891	0.424615	1.51911	1.34502
53.9	13.7	10.4	16.5	134.4	61.8	76.6	12	43.3	34.7	97.8	75.5	33.6	24.5	10	47.7	138.4	102.3	135.5	80.4	79.4	27 .4	28 .3	52	40 .3	54	0.604106	0.748778	1.31378	0.991882	1.03274	0.251572	0.538557	0.54534	0.806789	0.456089	1.37464	1.04601
46.6	11.9	11.4	19.6	117.3	52.3	67.1	12.3	40.7	29.6	83.8	70.7	30.5	18.9	10.5	49.3	120.7	96.7	115.5	72.2	71.2	37 .5	29 .4	46 .7	39 .2	52 .6	0.540848	0.693899	1.21303	1.01558	0.970492	0.249493	0.563712	0.571629	0.779434	0.452814	1.66554	1.15394
52.6	9.2	10.9	13.1	119.7	58.5	62.7	9.2	38.5	16.3	86.5	67.1	29	17.1	8.2	44.4	124.5	99.4	117.5	66.3	65.4	20 .2	25 .7	45	30 .6	43	0.588531	0.630785	1.20423	1.01872	0.562069	0.207207	0.580694	0.588685	0.933014	0.497872	2.72393	1.14913
49.1	17.5	7.7	9.8	118.3	55.5	64.2	7.9	37.2	29	80.2	69.9	30.1	18.9	7.6	43	124.2	94.5	116.4	76.6	78.4	22 .5	26 .6	45 .9	28 .8	56 .3	0.587302	0.679365	1.25185	1.01632	0.963455	0.183721	0.48564	0.47449	0.864486	0.476804	1.48276	1.1783
47.2	13.6	8	10.5	110.8	52.5	63.4	8.2	32.2	30.3	84.4	72.9	26.6	18.4	8.6	45.1	123.2	98.4	116.4	153.4	154.9	19 .1	29 .5	42 .5	40	47 .1	0.533537	0.644309	1.12602	0.95189	1.1391	0.181818	0.209909	0.207876	0.828076	0.451031	1.48845	1.16588
49.9	14.1	6.3	8.7	116.2	59.2	58.5	13.6	31.9	26.1	87.2	69.3	29.6	21	10.5	49.2	126.5	116.2	115.4	64.1	66.4	22 .3	29 .4	46 .1	34 .5	52 .6	0.509466	0.503442	1	1.00693	0.881757	0.276423	0.49766	0.480422	1.01197	0.512998	1.88506	1.33257
45.3	9.2	7	8.5	112.2	56.4	60.1	12.3	12.1	17.4	83.2	64.3	27.2	20	8	50.1	120	93.3	113	64.1	65.4	21 .4	28 .4	42 .1	32 .3	43	0.604502	0.644159	1.20257	0.99292	0.639706	0.245509	0.188768	0.185015	0.938436	0.499115	2.87931	1.12139
57.5	11.6	7.2	9	113.6	63.7	51.5	14	29.8	36.1	96.9	75.5	33.2	22.6	9.9	54.8	149.2	118.3	139.2	86.4	85.5	39 .3	26	47 .8	36 .2	54 .6	0.538462	0.435334	0.96027	0.816092	1.08735	0.255474	0.344907	0.348538	1.23689	0.457615	1.51801	1.22085
46.7	16.4	5.4	11	110.9	54.2	57.6	8.5	35.1	30.7	81.8	72.7	28.4	17.6	8	39.8	120.4	88.4	114.4	71.1	70.4	26 .7	23	44 .3	28 .8	52 .6	0.613122	0.651584	1.25452	0.969406	1.08099	0.213568	0.493671	0.49858	0.940972	0.473776	1.29642	1.08068
47.9	12.5	5.1	13.1	117.8	56.6	64.7	13.9	33.4	33	85.4	72.1	33.9	21.6	11.9	45.7	132.5	109.4	119.8	83.2	82.3	23 .1	30 .5	43 .2	28 .7	49 .7	0.517367	0.591408	1.07678	0.983306	0.973451	0.304158	0.401442	0.405832	0.874807	0.472454	1.38485	1.28103
54.4	19	6.6	15.8	123.7	59.2	71.4	13.3	41.4	36.1	92.1	72.6	34.2	24.9	11.2	53.6	129.3	102.7	126.1	80.4	79.9	36 .4	31	46 .8	39 .5	54 .7	0.576436	0.695229	1.20448	0.980967	1.05556	0.248134	0.514925	0.518148	0.829132	0.469469	1.48476	1.11509
49.6	12	7.9	11.5	116.3	55.7	63.2	11.6	33.9	32.9	90	76.2	31.3	18.1	6.1	55.2	131.5	94.7	120.4	66.9	70.2	20 .9	26 .7	41 .6	32 .5	51 .3	0.588173	0.667371	1.22809	0.965947	1.05112	0.210145	0.506726	0.482906	0.881329	0.462625	1.67781	1.05222
46.6	11.6	8.4	12.5	114.7	55.2	62	5.7	32.8	31.7	84	65.2	26.4	16.2	7.6	24	127.3	86.3	110.9	65.4	65.3	23 .2	27 .5	44 .4	38 .6	52 .5	0.639629	0.718424	1.32908	1.03427	1.20076	0.2375	0.501529	0.502297	0.890323	0.497746	0.757098	1.02738
50.3	14.9	9.6	16.7	122.6	59.2	68.1	12.9	43.6	26.6	88.9	68.3	31.9	19	12.1	49.4	134.6	100	118.8	74.3	81.6	26 .4	28 .1	44 .1	32 .1	57 .4	0.592	0.681	1.226	1.03199	0.833856	0.261134	0.58681	0.534314	0.86931	0.498316	1.85714	1.12486
43.1	14.2	4.6	11	110.8	50.8	63.8	9.4	32.2	33	87.1	69.9	31	15.8	13.4	49.1	122	72.8	107.1	51.3	50	20 .5	32 .9	39 .5	31 .4	46 .7	0.697802	0.876374	1.52198	1.03455	1.06452	0.191446	0.62768	0.644	0.796238	0.474323	1.48788	0.835821
46.2	17.7	7.1	20.2	128.5	53.5	78.9	9.5	47.6	30.8	95.4	76.4	37.5	21.7	9.5	48.1	135.6	86.6	125.5	65.4	62.3	21 .6	35 .8	40 .3	32 .2	51 .7	0.617783	0.911085	1.48383	1.0239	0.821333	0.197505	0.727829	0.764045	0.678074	0.426295	1.56169	0.907757
47.4	12.4	6.5	13.7	115.9	57	60.2	9.8	35.6	30	87.2	71.9	25.9	13.5	7.5	39.9	116.2	76.9	109.1	53.2	51.7	28 .1	22 .6	43 .7	31 .4	47 .6	0.741222	0.782835	1.50715	1.06233	1.1583	0.245614	0.669173	0.688588	0.946844	0.522456	1.33	0.881881
56.3	17.8	10.5	17	141.6	62.9	84.2	12.2	48	39.7	92.4	77.3	28.2	15.8	8.2	45.5	147.8	106.7	131	85.2	83.1	25 .6	33 .7	47 .8	34	52 .5	0.589503	0.789128	1.32709	1.08092	1.4078	0.268132	0.56338	0.577617	0.747031	0.480153	1.1461	1.15476
46.4	17.3	3.8	14.9	118.6	55.6	66.6	9.3	39.2	33.8	84.4	71.7	26.7	16.1	8.5	51.2	129.5	89.5	113.1	71.6	69.3	16 .1	30 .2	40 .7	33 .8	53 .2	0.621229	0.744134	1.32514	1.04863	1.26592	0.181641	0.547486	0.565657	0.834835	0.4916	1.51479	1.06043
45.5	12.8	10.8	13.1	120.8	54.3	68.8	8.8	39.5	30.1	91.1	77.4	30.6	17.8	12.7	52.5	137.4	88.9	120.9	57.9	56.2	24 .5	28 .7	43 .7	32 .8	50 .7	0.610799	0.773903	1.35883	0.999173	0.98366	0.167619	0.682211	0.702847	0.789244	0.449132	1.74419	0.975851
50.2	16	6.7	13.3	117.7	57	62.7	8.5	38.7	34.8	90.8	73.1	28.6	15.6	7.8	41.5	129.6	100.3	116.4	77.7	79.6	17 .5	26.1	36 .7	33 .4	53 .7	0.568295	0.625125	1.17348	1.01117	1.21678	0.204819	0.498069	0.486181	0.909091	0.489691	1.19253	1.10463
46.2	22	2.2	13	116.1	54	65.2	9.3	35.6	31	85	75.4	34.2	24.7	7.4	46.3	122.1	111.3	110.5	90.4	87.7	30 .3	28 .1	38 .2	31 .7	50 .7	0.485175	0.585804	1.04313	1.05068	0.906433	0.200864	0.393805	0.405929	0.828221	0.488688	1.49355	1.30941
44.1	19.3	2.2	14.2	117.4	54.8	65.7	14.1	37.1	34.6	92.2	74.7	30.2	22.5	11.6	43.7	123.1	110.3	107.8	82.3	83.7	28 .9	29 .4	45 .1	35 .1	47 .5	0.496827	0.595648	1.06437	1.08905	1.1457	0.322654	0.45079	0.44325	0.834094	0.508349	1.26301	1.19631
48.3	21.2	5	10	118	54.1	65.9	13	37.7	31.4	77.8	66.3	28.6	17.3	13.4	44.5	116.6	107.4	102.5	76.7	76.4	25 .5	25 .9	39 .2	39 .4	44 .9	0.503724	0.613594	1.0987	1.15122	1.0979	0.292135	0.491525	0.493455	0.820941	0.527805	1.4172	1.38046
47.1	12.2	10.3	22.4	127.5	56.6	77.7	14.8	47.1	36.2	91.3	75.5	33.6	26.3	11.1	53.3	134.9	104.6	128.8	81.6	79.3	37 .5	29 .3	49 .1	39 .2	51 .1	0.541109	0.74283	1.21893	0.989907	1.07738	0.277674	0.577206	0.593947	0.728443	0.439441	1.47238	1.14567
47.3	19.2	6.6	16.2	125.9	54.2	74.6	13.2	39.5	29.73	89.8	74.6	36.1	18.8	8.4	46.7	134.9	107.2	110.2	87.1	88.3	27 .9	32 .5	44 .2	35 .7	45 .3	0.505597	0.695896	1.17444	1.14247	0.823546	0.282655	0.453502	0.447339	0.726542	0.491833	1.5708	1.19376
49.2	19.5	5.1	12.6	118.3	58.2	64.4	12.1	37.6	30.8	82.2	80.1	32.9	22.5	12.8	52.9	135.3	112.5	110.8	86.5	81.6	24 .7	30 .3	42 .6	31 .2	47 .5	0.517333	0.572444	1.05156	1.06769	0.93617	0.228733	0.434682	0.460784	0.903727	0.525271	1.71753	1.36861
48.8	18.6	6.8	12.6	120.6	55.6	68.8	12.5	42.2	32.6	83.9	68.3	29.3	16.5	10.7	49.7	121.3	101.5	105.7	73.5	73.8	23 .3	31 .2	39 .5	42.3	47 .1	0.547783	0.677833	1.18818	1.14096	1.11263	0.251509	0.57415	0.571816	0.80814	0.526017	1.52454	1.20977
55.3	15.9	5.9	10.8	116.6	60.7	58.9	7.4	34.7	35.4	85.8	68.4	30.6	18.4	8.2	48.7	127.2	103.4	112.8	80.2	86.5	17 .6	28 .5	39 .7	32 .5	41 .2	0.587041	0.569632	1.12766	1.03369	1.15686	0.151951	0.432668	0.401156	1.03056	0.538121	1.37571	1.20513
45.4	23.2	3.1	13.2	116.8	54.5	66	9.3	34.9	31.7	86.6	74.9	33	23.9	7.4	46.1	121.4	110.5	110.7	90.7	87.5	30.1	29.4	38 .3	30 .8	50 .9	0.493213	0.597285	1.05701	1.0551	0.960606	0.201735	0.384785	0.398857	0.825758	0.492322	1.45426	1.27598
